# Supplementary material for: Respiratory Syncytial Virus Reinfections in Children in Western Australia
Source: Viruses. 2023 Dec 13;15(12):2417. doi: 10.3390/v15122417 (PMC10747877; doi:10.3390/v15122417)
Supplement: Supplementary file 1 [file viruses-15-02417-s001.zip]

Archive with 1 entries (1 files):
- viruses-2749809-supplementary.pdf
